# Supplementary material for: Hsa_circ_0001615 downregulation inhibits esophageal cancer development through miR-142-5p/β-catenin
Source: PeerJ. 2024 Mar 4;12:e17089. doi: 10.7717/peerj.17089 (PMC10921930; doi:10.7717/peerj.17089)
Supplement: Supplemental Information 2 [file peerj-12-17089-s002.xlsx]

## Sheet: Sheet1
No	Sex	Age	Tumor location	Depth of invasion (pT)	Lymph node metastasis (pN)	Pathological stage	Tumor differentiation
1	M	54	Upper Thoracic	Muscularis mucosa	0	ⅠA	G1
2	M	56	Lower Thoracic	Adwentitia	2	ⅢB	G1
3	F	67	Middle Thoracic	Adwentitia	4	ⅢB	G3
4	F	65	Upper Thoracic	Submucosa	0	ⅠB	G2
5	M	48	Lower Thoracic	Muscularis propria	1	ⅢA	G1
6	M	66	Lower Thoracic	Muscularis propria	0	ⅠC	G1
7	F	49	Middle Thoracic	Adwentitia	0	ⅡB	G3
8	M	69	Upper Thoracic	Adwentitia	0	ⅡB	G1
9	M	60	Lower Thoracic	Muscularis propria	0	ⅡA	G2
10	M	58	Lower Thoracic	Adwentitia	5	ⅢB	G1
11	F	57	Lower Thoracic	Muscularis propria	0	ⅠC	G1
12	M	65	Upper Thoracic	Adwentitia	3	ⅢB	G3
13	M	63	Lower Thoracic	Adwentitia	0	ⅡB	G2
14	M	71	Lower Thoracic	Adwentitia	0	ⅡB	G2
15	M	55	Middle Thoracic	Muscularis propria	0	ⅠC	G2
16	M	57	Lower Thoracic	Adwentitia	1	ⅢB	G3
17	F	62	Lower Thoracic	Adjacents structures	4	ⅢB	G1
18	M	66	Lower Thoracic	Adwentitia	0	ⅡB	G3
19	M	69	Upper Thoracic	Muscularis propria	0	ⅡA	G3
20	F	57	Lower Thoracic	Muscularis propria	0	ⅠC	G1
21	M	55	Upper Thoracic	Adwentitia	1	ⅢB	G2
22	M	49	Lower Thoracic	Adwentitia	0	ⅡB	G3
23	M	66	Lower Thoracic	Muscularis propria	0	ⅠC	G1
24	M	68	Middle Thoracic	Muscularis propria	0	ⅠC	G1
25	F	55	Lower Thoracic	Adwentitia	0	ⅡB	G2
26	M	50	Middle Thoracic	Muscularis propria	0	ⅠC	G3
27	M	54	Upper Thoracic	Adwentitia	5	ⅢB	G3
28	M	65	Lower Thoracic	Adjacents structures	3	ⅣA	G1
29	M	68	Middle Thoracic	Muscularis propria	2	ⅢA	G1
30	M	54	Lower Thoracic	Adwentitia	0	ⅡB	G2
